# Supplementary material for: Multi-SNP Haplotypes in Circadian PER3 Gene Are Associated with Mood and Sleep Disorders in University Students
Source: Genes (Basel). 2025 Sep 5;16(9):1047. doi: 10.3390/genes16091047 (PMC12469539; doi:10.3390/genes16091047)
Supplement: Supplementary file 1 [file genes-16-01047-s001.zip]

Archive with 1 entries (1 files):
- Table S1. Raw data for genotypes and haplotypes.xlsx
