# Supplementary material for: Multi-SNP Haplotypes in Circadian PER3 Gene Are Associated with Mood and Sleep Disorders in University Students
Source: Genes (Basel). 2025 Sep 5;16(9):1047. doi: 10.3390/genes16091047 (PMC12469539; doi:10.3390/genes16091047)
Supplement: Supplementary file 1 [file genes-16-01047-s001.zip › Table S1. Raw data for genotypes and haplotypes.xlsx]

## Sheet: Single SNP data
ID	VNTR	PER3A	PER3B	PER3C	GENDER	MEQ	STAI	SLEEP	BDI	SPAQ
2065		CC	AG	TT	1	7		7	30	11
2064		CC	GG	TT	1	15	30	15	1	3
2063		CC	GG	TT	2	14	35	14	6	14
2062		CC	GG	TT	3	9	60	9	11	6
2061		CC	GG	fail	2	13	50	13	12	16
2060		CC	GG	TG	2	10	33	10	0	2
2059		CC	GG	GG	2	13	36	13	4	9
2058		CC	GG	TG	2	18	61	18	28	16
2057		CG	GG	TT	2	13	45	13	12	15
2056		CG	GG	TT	2	12	41	12	15	7
2055		CC	GG	TT	2	12	30	12	2	7
2054		CC	GG	TT	1	16	28	16	1	4
2053		CG	AG	TT	2	12	46	12	13	13
2052		CC	GG	TT	2	11	36	11	7	12
2051		CC	failed twice	TG	1	9	30	9	8	4
2050		CG	GG	TT	2	9	51	9	5	9
2049		CC	GG	TT	2	17	36	17	6	8
2048		CC	GG	TT	2	10	57	10	21	13
2047		fail	fail		2	13	31	13	5	10
2046		CG	GG	TT	2	17	55	17	22	7
2045		CG	GG	TT	1	13	33	13	7	14
2044		out of DNA	failed twice	no DNA	2	9	45	9	5	7
2043			failed twice		2	15	45	15	14	12
2042		CG	GG	TT	2	13	47	13	16	10
2041		CC	GG	TT	2	16	33	16	2	2
2040		CC	GG	TG	1	10	36	10	9	9
2039		CC	GG	TG	2	10	39	10	1	5
2038		CC	GG	TT	1	6	44	6	9	10
2037		CC	GG	TT	1	11	66	11	21	8
2036		CG	GG	TT	1	12	39	12	15	6
2035		CG	GG	TT	1	9	48	9	10	8
2034		CC	GG	TG	2	8	29	8	5	6
2033		CC	GG	TT	1	16	48	16	14	7
2032		CC	GG	TG	2	12	40	12	14	15
2031		CC	GG	TT	1	15	48	15	8	9
2030		CG	GG	TT		17	31	17	2	0
2029		CC	GG	TT	1	15	39	15	9	4
2028		CC	AG	TT	2	8	37	8	0	2
2027		CC	GG	TT	1	12	36	12	8	14
2026		CC	GG	TG	2	11	53	11	18	14
2025		CC	AG	TT	2	14	47	14	15	14
2024		CC	GG	TG	2	11	30	11	1	13
2023		CG	GG	TT	2	18	27	18	0	10
2022		CC	failed twice	TG	2	21	30	21	5	6
2021		CC	GG	TT	1	8	37	8	9	8
2020		CC	failed twice	TG	2	8	46	8	12	4
2019		CC	GG	no DNA	2	8	37	8	5	12
2018		CC	GG	TT	1	13	64	13	22	8
2017		CC	GG	TG	2	13	24	13	1	8
2016		CC	failed twice	GG	2	16	44	16	9	5
2015		CG	GG	TT	1	21	39	21	15	8
2014		CC	GG	TT	1	14	23	14	4	4
2013		CC	GG	TT	2	12	35	12	12	3
2012		CC	GG?	TT	2	13	39	13	10	16
2011		CC	failed twice	TG	2	8	24	8	4	7
2010		CC	GG	TG	2	11	50	11	15	14
2009		CG	GG	TG	2	11	67	11	41	17
2008		CC	AG	TT	1	10	35	10	10	2
2007		CC	GG	TT	3	22	57	22	22	12
2006		CC	GG	TT	2	18	41	18	8	8
2005		CC	failed twice	TT	2	18	30	18	4	11
2004		CC	GG	TT	2	10	38	10	5	4
2003		CC	GG	TT	2	14	34	14	3	4
2002		fail	failed twice	fail	2	9	52	9	22	9
2001		CC	GG	TG	2	5	43	5	7	3
2000		CC	failed twice	TT	2	12	47	12	15	14
1852	5,5	CC	GG	TT	1	45.5744	48	17	11	12
1851	5,5	CC	GG	TT	2	34.2752	57	28	23	17
1850	4,4	GG	GG	TT	2	45.5744	45	33	14	16
1849	4,4	CC	GG	TG	2	51.224	59	31	18	22
1848	4,4	CC	GG	TT	2	25.8008	45	20	9	21
1847	4,5	CC	AG	TT	2	48.3992	63	26	33	23
1846	4,5	CC	GG	TG
1845	4,5	CC	GG	TT	1	22.976	63	34	39	20
1844	5,5	CC	GG	TT	2	22.976	59	29	20	18
1843	5,5	CC	GG	TT	1	59.6984	53	22	17	17
1842	5,5	CC	GG	TT	2	34.2752	58	25	23	21
1841	4,4	CC	GG	TT	1	28.6256	51	21	12	14
1840	4,5	CG	GG	TT	2	28.6256	54	18	16	16
1839	4,4	CC	GG	TG	2	39.9248	45	14	13	21
1838	4,4	CC	GG	TT	1	45.5744	30	24	5	9
1837	4,4	CC	fail	TT	2	25.8008	50	24	35	19
1836	4,4	CG	GG	TG	1	34.2752	54	27	15	21
1835	4,4	CC	AA	TT	2	37.1	57	31	16	20
1834	4,4	CC	GG	TT	1	34.2752	54	15	25	16
1833	4,4	CC	GG	fail twice	2	34.2752	47	19	4	14
1832	4,4	CC	GG	fail twice	2	39.9248	46	29	18	14
1831	4,5	CC	GG	TT	1	25.8008	43	15	9	12
1830	4,5	CC	GG	TT	1	48.3992	27	13	3	13
1829	4,5	CC	GG	TG	2	39.9248	41	18	2	18
1828	4,4	CC	GG	TG	2	28.6256	59	21	16	18
1827	4,4	CG	GG	TG	2	48.3992	49	35	21	26
1826	5,5	CC	GG	TT	1	28.6256	38	21	6	13
1825	4,4	CG	GG	TT	2	42.7496	39	26	11	13
1824	4,4	CC	AA	TT	1	22.976	49	34	15	12
1823	4,4	CC	AG	TT	2	31.4504	43	23	16	16
1822	4,4	CC	GG	TT	2	37.1	64	19	26	8
1821	4,5	CC	GG	TG	1	42.7496	56	27	18	12
1820	4,4	CC	GG	TT	1	42.7496	36	25	6	13
1819	4,5	CC	GG	TG	2	34.2752	44	18	6	15
1818	4,5	CC	GG	TG	2	42.7496	45	16	10	15
1817	4,5	CG	GG	TT	2	28.6256	52	32	23	22
1816	4,5	CC	GG	TG	1	45.5744	35	17	6	11
1815	4,4	CC	AG	TG	1	56.8736	46	17	25	17
1814	4,4	CG	GG	TG	2	45.5744	45	31	11	12
1813	4,4	CC	GG	TG	2	51.224	54	22	16	21
1812	4,4	CC	GG	TG	2	39.9248	34	18	7	13
1811	4,4	GG	GG	TT	1	56.8736	46	23	6	16
1810	5,5	CC	GG	TT	1	48.3992	55	24	27	6
1809	4,4	CC	GG	GG	2	48.3992	62	28	29	13
1808	4,4	CC	GG	TT	2	28.6256	48	28	4	12
1807	4,4	CC	GG	TG	2	28.6256	58	27	13	11
1806	4,4	CC	GG	TT	2	45.5744	39	19	7	21
1805	4,5	CC	AG	TT
1804	4,5	CC	GG	TG	2	48.3992	61	34	32	18
1803	4,4	CC	GG	TT	2	48.3992	59	32	31	14
1802	4,5	CG	GG	TT	2	42.7496			14	19
1801	5,5	CG	GG	TT
1800	4,4	CG	GG	TT
1767	4,5	CG	GG	TG	2		33	16	3	8
1766	4,5	CC	AG	TT	2	29.81	52	34	14
1765	4,5	CC	GG	TG	1	43.96	33	17	7	20
1764	4,5	CC	GG	TT	2	46.79	32	25	2	14
1763	4,5	CC	GG	TG	1	38.3	29		7	11
1762	4,4	CG	GG	TG	1	52.45	45		8	7
1760	4,5	CG	GG	TT	2	58.11	39	26	9	19
1759	4,4	CC	GG	TT	2	35.47	70		34	16
1758	4,5	CC	GG	TG	2		37	15	1	13
1757	4,4	CG	GG	TG	2	43.96	51	17	13
1756	4,4	CC	AG	TG	1	32.64	41	18	4	12
1755	5,5	CC	GG	TT	2	52.45	44	21	12	15
1754	4,4	CC	AG	TT	2	43.96	50	20	12
1753	4,5	CC	GG	TG	1	43.96	50		23	12
1752	4,5	CC	GG	TT	2	66.6	60	15	22	6
1751	4,5	CC	AG	TT	1		40	20	6	16
1750	4,4	CC	GG		2	58.11	35	20	6	13
1749	4,4	CC	GG	TG	2	46.79	55	16	7	17
1748	4,5	CC	GG	TT	2	58.11	41	15	12	17
1747	4,5	CC	GG	TT	1	63.77	43		12	13
1746	4,4	CG	GG	TT	1		33	14		16
1745	4,5	CC	GG	TT	2	26.98	46	22	3
1744	4,5	CC	AG	TT	2		50	25	18	14
1743	4,4	CC	GG	TT	2	43.96	29	16	4
1742	4,4	CC	GG	TT	2	29.81	49	33	1	12
1741	4,4	CC	GG	TG	2	66.6	32			15
1740	4,5	CC	GG	TG	1	46.79	26	14	4	9
1739	4,5	CG	GG	TT	1	35.47	30	16	2
1738	4,5	CC	GG	TT	2	58.11	30	24	3	16
1737	4,4	CC	GG	TT	2	60.94	49		14	18
1736	4,4	CC	AG	TG	2	35.47	60	31	25	26
1735	4,4	CC	GG	TG	2		26	16		14
1734	4,4	CC	AG	TT	2	49.62	34	28	5	6
1733	4,4	CC	GG	GG	1	35.47	33	14	8
1732	5,5	CC	GG	TT	2	38.3	54	19	18	10
1731	4,5	CC	GG	TT	2	29.81	55	34	16	18
1730	4,5	CC	AG	TT	2	38.3	47		12	14
1729	4,4	CC	AG	TT	2		47	20	11	11
1728	4,4	CC	GG	TT	1	46.79	42	16	11	8
1727	4,4	CC	GG	TT	2	60.94	60	28	24	22
1726	4,5	CC	AG	TT	2		41	20	4	11
1725	4,4	CC	GG	GG	1	46.79	35	26	11
1724	4,5	CC	GG	TT	2	41.13	34	18	7	13
1723	5,5	CC	GG	TT	2	38.3	38		3	9
1722	4,4	CG	GG	TT	2		45	25	6	11
1721	4,4	CC	AG	TG	2		55	14	18	13
1720	4,5	CC	GG	TT	2	60.94	49	19	14	16
1719	4,5	CC	GG	TT	2	41.13	46	21	15	15
1718	4,4	CC	GG	TT	2	46.79	55	28	25
1717	4,5	CC	GG	TT	2	60.94	38	18	11
1716	4,4	CC	GG	TG	2	35.47	24		3	8
1715	4,5	CC	GG	TT	2		37	17	3	13
1714	4,5	CC	GG	TG	2	43.96	46	27	9	9
1713	4,4	CC	GG	TG	2		47	29	7	19
1712	4,5	CC	GG	TG	2	43.96	41	24	7	21
1711	4,5	CC	GG	TT	2	41.13	32	22	8
1710	4,5	CC	GG	TG	2	43.96	28		2	12
1709	4,4	CC	GG	TG	1	58.11	31	15	3	9
1708	4,5	CC	GG	TT	2	58.11	66	20	28	11
1707	4,5	CC	GG	TT	2	43.96	45	13	8
1706	4,5	CC	GG	TT	2	38.3	35		3	13
1705	4,4	CC	GG	TG	2		32	21	6	13
1704	4,5	CC	GG	TT	2	52.45	35		7	12
1703	4,5	CC	GG	TT	2	43.96	42	19	3	15
1702	4,5	CC	AG	TT	2	43.96	48	23	10	16
1701	5,5	CC	GG	TT	2	29.81	39	22	2	11
1700	5,5	CC	GG	TT	2	55.28	40	16	5
1681	4,4	CC	GG	GG	1	43.96	36		11	6
1680	4,5	CC	GG	TT	2	38.3	52	21	16
1679	4,5	CC	GG	TT	1	58.11	46	15	6	6
1678	4,4	CC	GG	TT	2	49.62	50	17	8	8
1677	5,5	CC	GG	TT	2	10	47	22	11	8
1676	4,4	CC	GG	TT	2	66.6	57		10	8
1675	5,5	CC	GG	TT	2	58.11	42	28	8	10
1674	4,4	CC	GG	TG	2	55.28	44	14	1
1673	4,5	CC	GG	TG	2		27	17	3	13
1672	4,5	CC	GG	TT	2	66.6	61	27	24	7
1671	4,5	CG	GG	TT	2	66.6	30	10	2	9
1670	4,4	CC	GG	TT	2	43.96	42		4	11
1669	4,5	CC	GG	TT	2		32	23	5	13
1668	4,4	CC	GG	TG	2	63.77	61		18	11
1667	4,4	CC	GG	TG	2	46.79	45	20	14	8
1666	4,4	CG	GG	TT	2	41.13	32	22	6
1665	4,5	CC	AG	TT	1	38.3	32	17	6	10
1664	4,5	CC	AG	TT	1	49.62	42	21	5
1663	5,5	CC	GG	TT	2	46.79	47	30	19
1662	4,4	CC	AG	TG	2		43	13	6	17
1661	4,4	CC	AG	TT	2	60.94	32	15	3	4
1660	4,4	CG	GG	TT	2	38.3	42		8	12
1659	4,5	CC	GG	TT	2	49.62	68	20	23	15
1658	4,4	CC	GG	TT	2	63.77	49	16	14	6
1657	4,4	CC	GG	TG	2		35	12	12	10
1656	4,5	CC	GG	TG	1	43.96	38	20	5	3
1655	4,4	CC	AA	TT	2	66.6	30	19
1654	4,4	CC	GG	TG	1	32.64	48		13	8
1653	4,4	CC	AG	TG	2	41.13	42			8
1652	4,4	CC	GG	TT	1	46.79	48	23	16	8
1651		CC	AG	TG	2	26.98	64	19	9	12
1650	4,4	CC	GG	TG	1	46.79	64		19	10
1641	4,5	CC	AG	TT	2	46.79	35	18	6
1640	4,5	CC	GG	TT	2	58.11	28		1	10
1639	4,4	CC	GG	TG	2	46.79	30	18	1	6
1638	4,4	CC			2	35.47	61	14	16
1637	4,5	CG	GG	TT	1	60.94	28	15	5	3
1636	4,4	CC	AG	TG	2	60.94	49	33	18	16
1635	4,4	CC	GG	TT	2		21	17		0
1634	5,5	CC	GG	TT	1	55.28	51	12	8	10
1633	4,4	CC	GG	GG	1	58.11	36		5	8
1632	5,5	CC	GG	TT	1	72.26	26	14		3
1631	4,5	CC	GG	TG	2	60.94	27	18	6
1630	4,4	CC	GG	TG	2		46	13	8	6
1629	4,5	CC	GG	TT	2	52.45	34	29	1
1628					1	55.28	53	22	14	8
1627	4,4	CC	GG	TG	2	69.43	30		7	11
1626	4,4	CC	GG	GG	2	69.43	26	8		4
1625	4,5	CC	GG	TG	2	69.43	41	22	15	9
1624	4,5	CG	GG	TT	2		26	13	2	0
1623	5,5	CC	GG	TT	2	60.94	34	26		3
1622	4,5	CG	GG	TT	1	55.28	26	11		0
1621	4,5	CC	GG	TG	1	55.28	35		5	0
1620	4,4	CC	GG	TG	2	55.28	40	26	9
1619	4,5	CC	GG	TT	1		30	16	7	7
1618	4,5	CC	GG	TT	2	29.81	62	26	39	17
1617	4,4	GG	GG	TT	2	32.64	44	25	12
1616	4,4	CC	GG	TT	2		44	18	10	18
1615	4,4	CC	GG	TG	1	52.45	48	17	29	0
1614	4,5	CC	GG	TG	1	63.77	34	31	6	13
1613	4,4	CC	GG	TT	2	49.62	53	19	19	13
1612	4,4	CC	AG	TT	2	46.79	64	33	29
1611	4,5	CC	GG	TT	1
1610	4,5	CG	GG	TT	1		38	23	15	13
1609	4,4	CC	GG	TT	2	35.47	46	31	10	17
1608	4,5	CC	GG	TT	2	72.26	33		3	4
1607	5,5	CC	GG	TT	2	43.96	38	24	27	17
1606	5,5	CG	GG	TG	2		45		15	13
1605	5,5	CC	GG	TG	2	38.3	37	16
1604	4,4	CC	GG	TG	2	49.62	40		8	12
1603	5,5	CC	GG	TG	1	52.45	37	21	4	3
1602	4,4	CG	GG	TG	2	46.79	50		29	15
1601	5,5	CC	GG	TG	2	38.3	53	23	15	16
1600	4,4	CC	GG	TG	2	58.11	56	24	23	6
1505	5,5	CC	GG	TT	2	49.62	38
1504	4,4	CC	GG	TG	1	41.13	47	25	11
1503	4,5	CC	GG	TT	2	52.45	37	10	5	17
1502	5,5	CC	GG	TG	2		62	17	37	14
1501	4,4	CC		TT	1	49.62	38		4	9
1500	5,5	CC	GG	TG	2	29.81	58	21	24	13
1499	4,5	CC	GG	TG	2		23	20	1	3
1498	4,5	CC	GG	TT	2	41.13	56		22	15
1497	4,4	CC	GG	TT	2	46.79	49	23	16	6
1496	4,5	CC	GG	TG	2	46.79	44	21	13
1495	4,5	CC	GG	TG	2	52.45	40	22	7	14
1494	4,4	CG	GG	TT	2	38.3	47	19	9
1493	4,4	CC	GG	TT	1	35.47	39		5	1
1492	5,5	CG	GG	TT	2	46.79	56	24	14	24
1491	5,5	CC	GG	TT	2	46.79	43	15	7	8
1490	4,4	CG	GG	TT	1		29	14	3	6
1489	4,5	CC	GG	TT	2	43.96	54		18	12
1488	4,4	CC	GG	TT	2	52.45	54	25	15	20
1487	4,4	CC	AG	TG	1	38.3	26	14		8
1486	4,4	CC	GG	TG	2	38.3	43	16	16
1485	5,5	CC	GG	TT	2	49.62	38	8	4	10
1484	5,5	CC	AG	TT	2	38.3	35		1	4
1483	4,4	CC	AG	TT	2		33	17	4	3
1482	5,5	CC	GG	TT	2	55.28	60	21	18	6
1481	4,4	CC	GG	TT	2	41.13	46	20	13
1480	4,4	CG	AG	TT	2	29.81	59		28	12
1479	4,5	CC	GG	TG	2	46.79	21	16
1478	4,4	CC	GG	TG	2	41.13	61		23	6
1477	4,4	CC	AG	TG	2	41.13	60	19	15	4
1476	4,5	CC	GG	TT	2		60	30	30	9
1475	4,4	CC	GG	TT	2		52	15	12	5
1474	4,4	CG	GG	TG	1	49.62	49	22	8	8
1473	5,5	CC	GG	TG	2	35.47	49	23	23
1472	4,4	CC	GG	TT	2	35.47	43		5	10
1471	4,4	CG	GG	TT	2	46.79	43	22	15	13
1470	4,4	CC	GG	TG	2	41.13	60	19	17	15
1469	4,4	CC	AG	GG	2	43.96	53	17	30	17
1468	4,5	CC	AG	TT	2	43.96	45	29	9
1467	5,5	CC	GG	TT	2		32	11	5	3
1466	4,4	CG	GG	TG	1	29.81	28	23	5	4
1465	4,5	CC	GG	TG	1	46.79	39		8	6
1464	5,5	CC		TT	2	38.3	41	17	11	10
1463	5,5	CC	GG	TT	1	43.96	26		1	2
1462	4,4	CC	GG	TG	2	49.62	27	17	2
1461	4,5	CC	GG	TT	1	43.96	47	26	14
1460	4,4	CC	GG	TT	1		51	16	13	10
1459	5,5	CC	GG	TT	1	43.96	40	15	2	10
1458	4,4	CG	GG	TT	1	55.28	52	17	11	10
1457	4,5	CC	GG	TT	2	55.28	25	12	2
1456	4,5	CG	GG	TT	2		51	29	9	5
1455	4,5	CC	GG	TT	2		35	21	12	11
1454	4,4	CC	AG	TT	2	55.28	46		9	7
1453	4,4	CC	GG	TG	2	41.13	60	21	20	7
1452					2		39	15	5	6
1451	4,4	CC	GG	TG	2	41.13	41	14	5
1450	4,5	CC	GG	TT	2	29.81	49	34	26	16
1449	4,4	CC	AG	TG	2	55.28	32		1	5
1448	4,4	CC	AA	GG	2	43.96	46	19	7	3
1447	4,4	CC	GG	TT	2	32.64	55	22	23	3
1446	4,4	CC	GG	TT	2		36	26	3	0
1445	4,4	CC	AG	TG	2	43.96	31	22	8
1444	4,5	CC	AG	TT	1	41.13	62	28	29	13
1443	4,5	CC	GG	TT	1	46.79	55		10	4
1442	4,4	CC	GG	TG	1	41.13	34	19	1	5
1441	4,4	CC	AA	TT	1	41.13	48	19	16
1440	4,5	CC	GG	TT	1	60.94	41	21	4
1439	4,4	CC	GG	TG	1		50	19	2	7
1438	4,4	CG	GG	TT	2	43.96	41	23	7	4
1437	4,4	CC			2	43.96	57	15	20	12
1436					1	43.96	49	23
1435	4,5	CC	AG	TT	2		36	12	8	8
1434	4,4	CC	GG	TT	2	41.13	32	29	7	10
1433	5,5	CC	GG	TT	1	49.62	42		6	1
1432	5,5	CG	GG	TT	1	46.79	41	19	2
1431	4,4	CG	GG	TT	2		51		14	16
1430	4,4	CG	GG	TT	2		39	15	7	10
1429	4,5	CC	GG	TT	2	58.11	54	31	27
1428	4,4	CC	GG	TG	1	49.62	26	25	6	18
1427					1	41.13	27	27
1426	4,5	CG	GG	TT	2		48	26	14	11
1425	4,5	CC	GG	TT	2	35.47	51	23	12
1424	5,5	CC	GG	TT	2	52.45	35	19	6	7
1423	4,5	CC	GG	TT	2	43.96	32		13	9
1422	4,5	CC	GG	TT	2	63.77	23	19	1
1421	4,5	CC	GG	TT	2		55	25	23	7
1420	4,5	CC	GG	TT	1	49.62	28		7	7
1419	4,5	CC	GG	TT	2	52.45	37	15	2	8
1418	4,4	CC	GG	TT	2	55.28	34	14	5	2
1417	4,5	CC	GG	TT	2	38.3	43	30	10	12
1416	4,4	CC	GG	TG	2	55.28	53	33	16	7
1415	4,4	CG	GG	TT	2		55	29	11	9
1414	4,4	CC	GG	TT	2	46.79	37	23	5
1413	4,4	GG	fail 2021		2	43.96	33	17	5	11
1412	4,4	CC	GG	TT	2	41.13	52		8	6
1411	4,4	CG	GG	TG	2	49.62	50	27	17	11
1410	4,5	CC		TT	2	58.11	49		24	20
1380	4,5	CC	GG	TG	1	39	48	17	9
1379	4,5	CC	GG	TG	1	50	27	13	5
1378	4,5	CC	GG	TT	1	47	42	22	3
1377	4,4	CC	GG	TG	2	44	36	18	6
1376	4,4	CC	GG	TT		42	34	14	4
1375	4,5	CC	GG	TT	2	37	62	20	31
1374	4,5	CC	GG	TT	2	36	64	31	22
1373	4,4	CC	GG	TT	2	43	69	19	26
1372					1	41	63	15	23
1371	4,5	CC	GG	TT	2	43	35	22	5
1370	4,5	CG	GG	TT	2	64	34	13	6
1369	4,5	CC	GG	TT	1	46	41	23	7
1368	4,5	CG			1	43	47	24	11
1367					2	45	41	17	16
1366	4,5	CC	GG	TG	2	47	48	21	9
1365	4,4	CC	GG	GG	2	37	43	19	6
1364	4,4	CC	AG	TT	2	41	54	27	14
1363	4,5	CC	GG	TT	2	48	46	28	12
1362	4,5	CC	GG	TT	2	48	46	26	8
1361	4,4	CG	GG	TG	1	45	50	27	15
1360	4,5	CG	GG	TT	2	47	41	21	5
1359	4,4	CC	GG	TG	2	34	52	27	19
1358	4,5	CC	AG	TT	2	43	31	20	11
1357	44,	CG	GG	TT		41	39	20	2
1356	4,4	CC	AG	TT	2	50	25	15
1355	4,5	CC	GG	TT	1	58	34	36	3
1354	4,5	CC	GG	TT	2	41	39	16	9
1353	4,5	CC	GG	TT	2	45	28	14
1352	4,5	CC	GG	TT	2	35	53	28	10
1351	4,4	CC	GG	TT	2	54	50	33	22
1350	4,5	CC	GG	TT	2	51	46	31	10
1349	4,5	CC	GG	TT	2	52	54	34	20
1348	4,5	CC	GG	TG	1	39	36	28	8
1347	4,4	CC	AG	TT	1	49	54	29	18
1346	4,5	CG	GG	TT	1	32	36	27	10
1345	4,4	CC	GG	TG	2	44	49	32	14
1344	4,4	CC	GG	TT	2	39	36	20	8
1343	4,5	CC	AG	TT	1	50	51	21	11
1342	4,4	CC	GG	TT	2	42	41	19	2
1341	4,4	CC	GG	TT	2	45	41	24	6
1340	4,4	CC	GG	TG	2	57	46	14	11
1339	4,4	CC	GG	TT	2	46	45	35	14
1338	4,4	CG	GG	TG	2	56	77	30	32
1337	4,5	CG	GG	TT	2	43	43	25	7
1336	4,4	CC	GG	TG	2	54	40	26	7
1335	4,5	CC	GG	TT	2	50	53	30	20
1334	4,5	CC	GG	TT	2	49	64	32	24
1333	4,5	CC	GG	TT	2	59	50	25	12
1332	4,5	CC	AG	TT	1	53	41	19	5
1331	4,5	CC	GG	TG	2	43	48	19	7
1330	4,5	CC	GG	TT	2	58	51	27	14
1329	4,4	GG	GG	TT	2	57	35	22	8
1328	4,4	CC	GG	TG	2	42	24	19	4
1327	4,5	CC	GG	TT	1	32	49	32	9
1326					2	47	36	23	7
1325	4,5	CC	GG	TT	1	38	43	18	5
1324	4,4	CG	AG	TT	2	46	53	16	22
1323	4,5	CC	GG	TG	2	51	56	24	11
1322	4,5	CC	GG	TG	2	42	38	17
1321	4,4				2	41	45	24	14
1320					2	43	40	20	8
1319	4,5	CC	GG	TT	1	50	34	17	5
1318	4,5	CC	GG	TG	2	54	39	19	5
1317	4,4	CC			2	50	52	37	12
1316	4,5	CC	AG	TT	2	51	61	17	22
1315	4,5	CC	GG	TT	2	43	34	19	4
1314	4,4	CC	GG	TG	2	51	41	25	5
1313	4,5	CC	GG	TT	2	46	40	23	14
1312	4,5	CC	GG	TT	2	62	62	25	20
1311	4,5	CC	GG	TT	2	41	52	24	11
1310	4,4				2	40	31	18	4
1309	4,4	CG	GG	TG	2	44	47	31	13
1308	4,5	CC	GG	TG	2	63	48	31	16
1307	4,5	CC	GG	TT	1	46	30	21	3
1306	4,4	CC	GG	TG	1	40	55	21	24
1305	4,4	CC	GG	TT	2	61	60	16	23
1304	4,4	CG	GG	TG	1	42	39	15	11
1303	4,5	CC	GG	TG	2	56	30	18	1
1302	4,5	CC	GG	TT	2	64	25	19	6
1301	4,5	CC			2	35	30	21	8
1300	4,4	CG	GG	TG	1	55	26	14
1279	4,5	CC	AG	TT	1	31	51	35	33
1278	4,5	CC	GG	TG	2	36	54	17	15
1277	4,5	CC	GG	TT	2	43	49	29	12
1276	4,4	CC	GG	TG	1	40	33	16	2
1275	4,5	CC	GG	TT	2	36	58	25	16
1274	4,4	CC	AG	TG	2	67	37	14	4
1273	4,5	CG	GG	TT	2	51	54	23	10
1272	4,5	CC	GG	TT	1	45	35	16	6
1271	4,4	CC	GG	TT	2	59	42	17	11
1270	4,5	CC	GG	TG	2	41	46	24	9
1269	4,4	GG			2	46	37	15
1268	4,5	CG	GG	TT	1	40	43	26	11
1267	4,5	CC	GG	TT	2	53	55	24	12
1266	4,4	CG	AG	TT	1	30	39	17	4
1265	4,5	CC	GG	TT	2	61	49	33	22
1264	4,5	CC	AG	TT	2	30	55	25	16
1263	4,4	CG	AG	TT	2	30	33	22	10
1262	4,5	CC	AA	TT	1	33	44	27	16
1261	4,4	CC	GG	TT	2	45	36	15	9
1260	4,5	CC	AG	TT	2	42	41	19	8
1259	4,4	CC			2	49	39	13	4
1258	4,5	CC	GG	TT	1	34	49	27	11
1257					1	51	28	24	5
1256	4,5	CC	GG	TT	1	38	35	18	6
1255					2	41	26	15	5
1254	4,4				2	58	37	19	4
1253	4,5	CC	GG	TT	2	40	56	20	21
1252	4,4	CC	GG	TT	2	46	51	19	9
1251	4,5	CC	GG	TT	1	58	47	17	15
1250	4,5	CC	GG	TG	2	44	44	14	23
1249	4,5	CC	GG	TT	2	46	50	27	18
1248	4,4	CC	GG	TG	2	37	42	22	7
1247	4,5	CC	GG	TT	1	41	49	27	9
1246	4,4	CC	GG	TT	2	36	52	20	11
1245	4,4	CC	AG	TT	1	42	42	27	7
1244	4,5	CC	GG	TT	2	36	65	25	22
1243	4,5	CC	GG	TT	2	45	48	31	14
1242	4,4	CC	GG	TT	2	44	42	26	13
1241	4,4	CC	GG	TT	2	45	29	19	7
1240	4,4	CG	GG	TT	2	40	36	19	11
1239	4,5	CC	GG	TG	2	52	36	9	5
1238	fail 2021	CC	GG	TG	2	44	54	22	17
1237	4,5	CG	GG	TT	2	45	51	18	21
1236	4,4	CC	GG	GG	2	44	55	32	9
1235	4,4	CC	GG	GG	1	43	34	18	7
1234	4,5	CG	GG	TT	2	46	32	21	1
1233	4,4	CC	AG	TT	1	39	55	16	13
1232	4,5	CG	GG	TT	1	36	60	20	12
1231	4,4	CG	GG	TT	1	39	50	23	5
1230	4,4	CC	GG	GG	2	43	55	23	11
1229	4,4	CC	GG	TT	1	46	35	16	6
1228	4,4	CC	GG	TT	2	53	60	29	29
1227	4,4	CC	AG	TT	2	42	48	27	19
1226	4,4	CC	GG	TG	1	48	48	27	7
1225					2	42	54	25	6
1224	4,5	CC	GG	TT	2	40	66	27	27
1223	4,4	CG	GG	TT	1	43	51	20	7
1222	4,5	CG	GG	TT	1	51	47	29	10
1221	4,4	CG	GG	TG	2	37	52	16	11
1220	4,5	CC	GG	TT	1	58	55	29	19
1219	4,4	CG	GG	TT	2	51	41	24	8
1218	4,4	CC	GG	TG	2	50	32	15	7
1217	4,4	CC		TT	2	47	42	28	10
1216	4,4	CG	GG	TG	2	49	34	38	6
1215	4,5	CC	GG	TT	1	34	34	25	6
1214	4,4			GG	2	52	47	17	3
1213	4,4	CC		TT	2	47	31	11	4
1212	4,4	CC	GG	TG	1	37	45	16	13
1211	4,5	CC	GG	TG	2	67	61	23	21
1210	4,5	CC	GG	TG	1	43	46	21	11
1209	4,4	CC	GG	TG	1	63	60	27	24
1208		CC		TT	2	44	28	24	8
1207	4,5	CC	GG	TT	2	56	41	20	6
1206	4,4	CG	GG	TG	2	54	48	23	12
1205	4,5	CC	GG	TT	1	46	48	15	14
1204	4,5	CC	GG	TT	1	31	57	35	25
1203	5,5	CC	GG	TT	2	48	51	22	5
1202	4,4	CC	GG	TT	2	37	41	20	9
1201					2	54	52	20	15
1200	4,4	CC	GG	TT	1	43	45	16	7
1070	4,4	CC	GG	TG	2		35	13	2
1069	4,5	CC	GG	TG	2	40	32	15	13
1068	4,4				2	42	41	18	9
1067	4,5	CC	GG	TG	2	34	41	21	10
1066	4,4	CC	GG	GG	2	37	44	18	3
1065	4,4	CC	GG	TT	1	44	48	19	14
1064	4,4	GG	fail 2021	TT	2	51	47	13	13
1063	4,4	CC	GG	TT	1	42	43	19	10
1062	4,4				2	56	36	23	7
1061	4,4	CC	GG	TG	2	33	51	26	11
1060	4,4	CC	GG	GG	2	49	33	14	6
1059	4,5	CG	GG	TT	2	55	39	17	10
1058	4,4	CC	GG	TT	1	44	27	12	2
1057	4,5	CC	GG	TT	1	35	49	24	12
1053	4,5	CG	GG	TT	2	45	53	26	8
1051	4,4	CG	GG	TG	1	43	34	13	1
1050	4,5	CG	GG	TT	1	54	54	16	10
1048	4,4	CG	GG	TT	2	48	48	21	9
1047	4,4	CG	GG	TT	1	40	40	25	7
1046	4,4	CC	GG	TG	1	40	32	14	3
1045	4,4	CC	GG	TG	2	48	55	20	26
1044	4,5	CG	GG	TT	2	70	34	8	2
1043	4,5	CC	GG	TT	2	49	30	13	6
1042	4,5	CC	GG	TG	2	33	39	26	6
1041	5,5	CC	GG	TG	2	41	64	26	23
1040	4,4	CG	GG	TT	2	37	32	18	6
1039	4,4	CC	GG	GG	1	49	47	35	19
1038	4,4	CC	GG	TT	2	31	49	16	14
1037	4,5	CC	GG	TT	2	59	25	25	2
1036	4,4	CG	GG	TT	1	54	35	22	6
1035	4,4	CC	GG	TT	2	46	42	33	12
1034	4,5	CC	GG	TT	2	54	54	30	20
1033	4,5	CC	GG	TT	2	42	37	17	5
1032		CC			2	47	59	17	19
1031			GG		2	47	45	26	14
1030	4,4	CC	GG	GG	2	58	44	15	14
1029	4,4	CC	GG	TG	1	59	41	24	4
1028	4,4	CG	GG	TG	2	48	37	18	8
1027	4,4	CC	GG		2	49	41	15	5
1026	4,4	CC	GG	TT	2	33	37	17	7
1025	4,5	CC	GG	TT	2	44	33	16	1
1024	4,4	CC		TT	2	35	46	24	9
1023	4,4	CC	GG	TG	2	55	24	13
1022	4,4	CC	GG	TT	2	53	58	23	15
1021	4,4				2	52	59	27	13
1020	4,4	CC	GG	TT	2	48	47	20	14
1019	4,5	CC	GG	TT	2	45	43		10
1018	4,5	CC	GG	TT	2	55	45	17	10
1017	4,4	CG	GG	TT	1	45	53	26	22
1016	4,5	CC	GG	TT	2	43	44	25	11
1015	4,5	CC	GG	TT	1	42	27	16	3
1014	4,5	CC	GG	TT	2	60	37	13	18
1013	4,5	CC	GG	TT	2	52	40	16
1012	4,4	CC	GG	TT	1	47	32	12	9
1011	4,4				2	47	24	13	4
1010	4,4				2	60	52	27	19
1009		CG			2	46	53	18	17
1008	4,5	CC	GG	TT	2	44	44	21	4
1007	4,4	CC	AA	TT	2	33	44	31	11
1006	4,4	CG	GG	TT	2	40	55	16	19
1005	4,5	CC	GG	TT	2	42	45	18	10
1004	4,4	CC	GG	GG	2	38	32	15	9
1003	4,4	CC	GG	TT	1	50	43	24	24
1002	4,4	CC	GG	TT	2	44	29	24	2
1001	4,4	CC	GG	TT	2	44	38	22	6
997	4,4	CG	GG		1	37	35	22	5
996	4,4	CC		TT	2	47	42	27	15
995	4,4	CC			2	31	63	35	40
994	4,4	CC			1	52	24	8	3
993	4,4	CC		TG	2	40	51	18	11
992	4,4	CG			1	43	28	16	11
991	4,4	CC			2	41	62	23	15
990	4,4	GG	GG	TT	2	35	67	35	39
989	4,4	CG			2	49	45	30	9
987					2	46	40	27	5
986	4,5	CC			2	57	33	12	3
985	4,4	CC	GG	TT	2	63	54	14	18
984		CC			2	53	30	15
983	4,4	CC	GG	TT	1	64	29	14	4
982	4,4	CC			2	46	57	29	33
981	4,4	CC			2	54	37	15	9
980	4,4	CC	GG	TT	2	49	46	12	10
979	4,4	CC			1	44	44	18	12
978	4,4	CC			2	51	62	23	24
977	4,4	CC			2	43	46	19	10
976		CC			2	57	33	16	2
975	4,5	CC	GG	TT	2	61	23	20	3
974	4,4	CG	GG	TT	1	43	39	18	1
973	4,4	CG	GG	TG	2	62	29	12	1
972	4,4	CC	GG	TT	2	49	34	24	1
971	4,5	CC	GG	TG	2	48	42	16	2
970	4,4	CC	GG		2	60	23	15
969	4,4	CC	GG	TT	2	55	53	31	17
968	4,4				2	52	44	20	15
967					2	57	56	26	28
966	4,4	CC	GG	GG	2	41	61	21	13
965		CC			2	42	53	24	18
964	4,4	CG	GG	TT	2	38	39	16	4
963	4,4	CG			2	49	63	29	18
962	4,4	CC	GG	TG	2	37	52	27	8
961	4,4				2	45	47	21	13
960					2	44	39	26	8
959	4,4				2	37	39	17	2
958	4,4	CG	GG	TT	2	41	57	15	11
957	4,4	CC	GG	TT	1	44	39	24	6
956	4,5	CG	GG	TT	1	54	23	15
955	4,4	CC			1	45	51	22	8
954	4,4	CC	GG	TT	1	42	62	13	21
953	4,4				2	48	57	25	9
952	4,4	CC	AG	GG	1	59	65	17	40
951	4,4	CC		TT	1	49	42	12	10
950	4,4	CC	GG	TT	1	56	32	17	3
949	4,5	CC	GG	TT	1	60	40	19	3
948	4,4	CC	GG	TG	2	56	47	23	24
947	4,4	CC			2	42	53	21	20
946	4,4	CC	GG	GG	2	37	36	24	14
945	4,4		GG		2	67	53	20	19
944					2	53	59		19
943	4,5				2	54	29	12	6
942	4,5	CC	GG	TG	2	51	41	22	5
941	4,4	CC			2	54	52	23	13
940	4,4				2	55	64	30	26
939	4,4	CC	GG	TT		67	31	22	4
938	4,4	CG			1	58	28	16	8
937	4,5	CC	GG	TG	1	55	49	12	16
936	4,5	CC			1	44	37	28	11
935	4,5	CC			2	45	50	17	19
934	4,4	CC	GG	TT	2	61	33	30	8
933	4,4	CC	GG	TG	1	27	40	32	16
932		CC			2	50	37	19	8
931		CC			2	53	45	19	10
930	4,4	CC			2	58	25	11	7
929	4,4	CC			2	68	21	9	2
928	4,4	CG			1	52	36	20	8
927	4,4	CC	GG	TG	2	48	48	22	11
926	4,4	CC	GG	TT	2	34	47	21	3
925	4,4	CG			2	43	47	16	13
924	4,4	GG	GG	TT	2	49	36	18	8
923	4,4	CC			2	57	41	18	2
922	4,4	CC			2	45	41	19	15
921	4,4	CC		GG	2	58	34	20	2
920	4,4	CC	GG	TT	2	66	32	14	4
919	4,4	CC	GG		1	45	37	11	3
918	4,4	CC	GG	TG	2	38	73	30	36
917	4,4	CC			1	49	43	20	6
916	4,4	CC	GG	TG	2	40	36	16	4
915	4,4	CC	AG	TT	2	50	36	22
914	4,4	CG			2	46	41	24	12
913	4,4	CC	GG	TT	2	52	54	13	4
912	4,4	CC			2	50	26	17	1
911	4,4	CC	GG	TT	1	34	23	14	2
910	4,4	CC	GG	TT	2	44	58	21	22
909	4,4	CC			2	43	53	21	7
908		CC	GG		2	60	53	17	13
907	4,4				2	56	39	18	10
906	4,4	CC			2	45	32	8	4
905	4,4	CC	GG	TT	2	62	45	12	5
904		CC		TT	2	40	44	21	11
903	4,5	CG	GG	TT	2	58	21	11
902	4,4	CC	GG	TT	2	59	30	12	1
901	4,4	CC	GG	TT	2	60	40	31	7
900		CG			2	57	31	10	2
889		GG	GG	TT	2	52	45	28	13
887		CC	GG	TT	2	66	21	8
878		CC	GG		2	34	64	22	27
869		CC	GG	TG	2	50	73	36	37
867		CC	GG	TT	1	42	38	23	7
824	4,4	CC	AG	TG	2	53	35	13	1
820		GG	GG	TT	2	43	24	31	6
819		CG	GG	TT	2	53	39	13	10
806	4,4	CC	GG	TT	2	48	44	21	10
699	5,5	CC			1	39	33	24
697	4,4	CC			2	38	35	23
696	4,5	CG			2	38	50	30
695					1	48	48	18
694	4,4	CC			2	35	56	26
693	4,4	CC			1	40	39	18
690					2	54	53	23
689					2	37	67	26
688	4,4	CC			1	42	33	21
687	5,5				2	55	44	18
686					2	54	30	25
685					2	56	29	13
684					2	48	54	17
683	4,5	CC			1	38	38
682		CC			1	38	49	32
681	4,4	CC			1	37	37	13
680	4,4	CC			1	50	37	20
679	4,5	CC			2	67	35	20
678					2	38	50	29
677	5,5	CC			1	45	37	16
676					2	57	36	23
674					2	36	41	24
673	4,5	CC			1	47	29	10
671	4,5				2	47	38	20
670	4,5	GG			1	44	34	17
669	4,5	CC			1	51	68	32
664					2	45	36	15
663	4,4	CC			2	41	70	24
662					2	47	37	17
661	5,5	CC			2	47	60	19
660	4,5	CC			2	52	50	27
659	4,4	CC			2	41	54	25
658	4,5	CC			1	67	40	19
657	4,4	CC			1	52	44	22
656	4,4	CC			2	65	29	10
655	4,4	GG			1	38	38	14
654					2	35	33	16
653					2	24	50	33
652					2	33	52	31
651	4,5	CG			1	44	45	19
650	4,5	CC			1	49	42	24
649	4,4	CC			2	41	50	16
648	4,4	CC			2	39	41	23
647	4,4				2	36	52	21
646	4,5	CC			1	42	35	24
645					2	49	62	31
644					1	41	38	18
643	4,5	CC			1	47	32	16
642					2	43	39	16
641	4,4				1	40	38	23
640					2	40	42	24
639		CC			1	45	30	16
638					2	49	35	21
637	4,5	CG			1	43	49	13
636					2	33	52	28
635	4,5	CG			2	35	47	21
634	5,5	CC			1	39	34	30
633					2	54	73	16
632					1	43	39	27
631	4,4	CC			2	54	53	21
630	4,5	CC			1	51	43	14
629	4,4	CG			1	47	38	19
628					2	48	54	22
627					2	47	62	38
626	4,5	CC			2	41	36	13
625	4,4	CC			1	38	39	17
624	4,4	CC			2	41	35	19
623					2	34	40	27
622	4,5	CC			1	33	72	21
621					2	40	38	16
620					2	47	41	25
619					2	53	34	23
618		CG			2	37	57	18
617					2	56	30	25
616					2	39	47	19
615					2	58	32	18
613					2	39	43	24
612					2	40	43	26
611	5,5	CC			1	40	24	21
610	4,5	CG			1	49	61	25
609	4,5	CC			1	37	32	19
608					2	37	52	23
607					2	56	38	17
606	4,5	CC			1	39	66	23
605					2	46	48	18
604	4,5	CC			1	53	26	9
603	4,5				2	42	34	18
602	4,4	CG			1	39	48	27
601					2	46	52	15
599	4,5	CC			1	57	34	16
598	4,4	GG			1	37	47	20
595					2	31	43	25
594	4,4				2	52	30	20
592					1	53	42	27
550	4,4	CC			1	50	42	23
549	4,5	CC			2	47	45	19
548	4,4				2	51	51	20
547	4,4	CC			1	57	46	22
546	4,4	CG			1	47	29	12
545					2	44	46	9
544	5,5	CC			2	37	39	29
543	4,4	CC			1	69	31	17
542	4,5	CC			1	33	54	27
541	4,4	CC			1	43	42	23
540	4,5	CC			1	65	36	17
539		CC			1	41	37	12
538	4,4	CC			2	66	31	14
537	4,5	CC			1	69	27	15
536		CC			2	60	45	18
535	5,5	CC			1	57	40	13
534					1	43	33	14
533					2	37	35	18
532					2	39	37	28
531	4,4	CC			2	27	45	17
530	4,4	CC			2	45	61	23
529	4,5	CC			1	43	53	14
528	4,4	CC			2	60	26	15
527		CC			2	34	39	29
526	4,4	CG			1	64	34	12
525					1	24	37	10
524	4,5	CC			1	60	47	22
523	4,5	CG			1	61	48	30
522	4,4	CC			2	39	54	22
521					2	50	28	15
520	4,5	CC			1	31	32	18
519	4,5	CC			1	42	31	26
518	4,4	CC			1	41	42	14
517					1	55	30	22
516	4,4	CC			1	44	40	15
515	4,4	CC			1	32	68	38
514	4,5	CC			1	47	39	20
513					1	63	28	17
512					2	31	66	30
511					2	46	39	21
509	4,4	CC			2	61	26	12
508	4,4	CC			1	49	41	18
507	4,5	CC			1	28	26	14
506					2	56	23	20
505					1	48	42	22
504	4,4	CC			1	60	36	17
503	4,4	CG			1	38	32	19
502	4,5	CC			2	47	46	25
501	4,4	CC			2	36	44	23
500	4,4	CG			1	48	43	12
456					2	34	50
455					2	43	28
453					2	60	26
452					2	49	33
451					2	57	55
450					2	49	30
300		CC			2	52	41	16
299		CC			2	57	41	19
298	4,5	CC			1	55	36	15
297		CC			2	52	31	8
281	4,4	CC			1	41	22	21
273	4,5	CG			2	72	31	15
272	4,4	CC			1	45	27	19
264					2	37	55	24
263	4,4	CC			2	34	37	24
262	4,4	CC			1	38	42	18
260	4,4	CC			1	55	54	16
257	4,4	CC			1	40	49	24
255	4,4	CC			1	40	35	22
254	5,5	CC			1	55	34	18
253	4,4	CC			1	50	29	15
252	4,5	CC			1	54	41	20
251					2	51	53	9
250	4,5	CC			2	39	33	16
249	4,4	CC			2	50	30	11
248		CC			2	57	30	14
247		CC			2	46	37	17
246	4,4	CC			1	52	40	19
245	4,4	CC			1	32	37	18
244	4,5	CC			1	65	41	12
243	4,4	CC			2	36	39	28
242	4,5	CC			1	31	49	21
241	4,5	CG			1	60	36	15
240	4,4	CC			2	48	28	15
239		CG			2	46	20	20
238	4,4	CC			1	27	56	21
237	4,4	CC			1	56	24	14
236		CC			1	41	47	20
235	4,4	CC			1	47	43	17
234	4,4	CG			1	38	31	28
233	4,4	CC			2	64	28	15
232	4,4	CC			2	56	58	17
231	4,5	CC			1	46	34	20
230	4,5	CC			2	46	48	26
229	4,5	CC			1	57	35	15
228		CC			1	46	35	29
227	4,5	CC			1	33	39	14
226	4,4	CC			1	49	34	15
225	5,5	CC			1	51	45	14
224	4,4	CC			1	62	34	17
223	4,4	CG			2	34	34	19
222	4,4	CC			1	44	44	21
221	4,4	CC			1	37	43	29
220	4,4	GG			1	30	38	31
219	4,4	CC			1	63	34	15
218	4,4	CC			1	63	23
217	4,4	CC			1	36	38	14
216		CC			2	22	49	28
215	4,5	CC			1	37	48	17
214	4,4	CC			1	40	40	16
213		CC			1	46	40	17
212	4,4	CG			1	33	58	21
211	4,5	CC			2	36	34	23
210	4,5	CC			1	0	45
210	4,5	CC			1	45	35	15
209	4,5	CC			2	23	33	20
208	5,5	CC			2	47	23	14
207	5,5	CC			1	67	27	18
206	4,5	CC			2	32	36	23
205	4,5	CG			1	39	34	21
204	4,4	CC			1	67	44	17
203	4,5	CC			2	44	43	26
202	4,4	CG			1	39	42	15
201	4,5	CC			1	48	53	15
200	4,4	CC			1	29	36	28
179					2	46		32
177					2	32
176					1	52		23
175					2	27		26
174					1	41		24
173	4,4	GG			2	69	26
172	4,5	CG			1	66	38
171	4,4	CC			1	68	25
170	4,4	CC			2	70	54
143	4,5				2	64	45	18
142		CG			2	66	30	10
141	4,4	CC			1	56	38	11
140	4,5	CC			2	69	30	23
139	4,5	CC			1	62	35	15
138	4,5	CC			2	67	41	12
137	4,4	CC			1	61	36	12
136	4,5	CC			2	57	57	27
135	5,5	CC			2	65	28	15
134					2	54	36	23
133		CC			2	63	24	11
132		CC			2	62	30	11
131	4,5	CC			1	63	27	13
130	4,4	CG			1	68	40	15
129					2	49	45	26
126	4,5	CC			2	43	46	25
125					2	33	25	13
124		CC			2	45	56	28
123		CC			2	40	60	22
122		CC			1	44	36	22
121	4,5	CC			1	39	33	15
120	4,4	CC			1	30	30	17
119					1		42	28
118	4,4				1	49	33	20
117	4,5	CC			1	41	31	16
116					2	38	27	20
115	4,4	CC			1	62	51	23
114	4,5	CC			1	33	59	28
113					2	60	32	19
112	4,4	CC			2	51	46	23
111	4,4	CG			2	38	51	20
110					1	46	55	20
108	4,4	CC			2	47	37	18
106					2	41	54	32
105	4,4	CC			2	43	42	17
104					1		41	13
103					2	41	45	22
102		CC			2	68	31	10
101					2	73	34	16
98		CC			2	40	28	12
97	4,4	CC			1	36	53	15
96	4,5	CC			2	41	30	14
95	4,4	CC			1	44	33	18
94		CC			2	45	52
93	4,5	CG			2	44	34	26
92	4,4	CC			1	44	50	15
91					2	44	55	32
90		CC			2	52	26	25
89	4,4	CC			2	48	48	16
88	5,5	CC			1	51	45	19
87	4,4	CG			2	63	50	29
86		CC			2	47	34	20
85	4,4	CG			1	60	32	18
84	4,5	CG			2	51	50	19
83	4,4	CC			2	36	54	28
82	4,4	CG			2	46	23	14
81	4,4	CC			2	38	36	24
80	4,4	CC			2	61	43	22
79	4,4	CC			2	32	59	31
78		CC			2	33	46	20
77		CC			2	27	58	27
76	4,4	CC			2	50	58	34
75	4,4	CC			2	42	41	19
74	5,5	CC			1	44	45	22
73	4,5	CG			1	46	42	15
72	4,4	CG			1	47	40	24
71		CC			2	31	50	30
70	4,5	CC			2	38	33	12
69	4,5	CC			2	37	58	27
68		CC			2	44	33	16
67		CC			2	35	41	24
66	4,5	CC			2	32	47	19
65		CG			1	42	33	28
64	4,4	CC			2	56	47	19
63		CG			2	39	60	27
62	4,4	CG			1	53	44	22
61	4,4	CC			1	51	34	16
60	4,5	CG			2	49	41	23
59	5,5	CC			1	32	47	32
58	4,4	CC			1	56	31	18
57	4,4	CC			2	50	32	20
56	4,5	CC			1	40	28	18
55	4,4	CC			2	52	49	27
54	4,4	CG			1	43	33	22
53	4,4	CC			2	49	34	9
52	4,5	CC			2	59	37	24
51	4,5	CC			1	42	39	13
50	4,5	CC			2	63	31	18
49	4,4	CC			2	62	56	24
48	4,4	CC			1	30	32	24
47					2	57	22	14
46	4,4	CC			2	47	58	12
45		CG			2	40	40	15
44					2	66	35	17
43	4,4	CC			2	43	48	24
42	4,4	CC			2	40	40	17
41	4,4	CC			2	53	42	21
40	4,5	CC			2	38	35	19
39	4,4	CC			2	48	35	19
38		CG			1	54	41	24
37	4,4	CC			2	33	46	27
36	4,4	CC			2	56	34	12
35		CC			2	43	30	21
34	4,5	CC			1	46	29	20
33	4,5	CC			2	41	43	18
32	4,4	CG			1	52	24	15
30		CC			2	59	33	12
29	4,5	CC			2	49	49	17
28	4,4	CG			2	39	49	19
27	4,4	CC			1	55	25	17
26	4,4	CC			2	40	48	26
25		CG			2	52	49	22
24		CC			2	54	50	26
23					1	50	34	18
22					2	43	51	24
21					1	36	56	20
20	5,5	CC			2	61	41	23
19		CC			2	63	42	15
18	4,4	CC			2	45	34	21
17	4,4	CC			2	39	41	15
16					2	46	54	23
15		CG			2	42	53	20
14		CC			2	40	52	24
13		CC			2	59	35	19
12		CG			2	45	45	22
11	4,5	CC			2	48	38	19
9					2	69	51	21
8		CC			2	62	22	18
7	4,5	CC			2	49	36	22
6	4,4	CC			2	47	36	12
5	4,4	CC			2	66	36	23
4	4,4	CC			2	34	39
3	4,4	CC			2	40	33	19
2	4,4	CG			1	39	42	22
1	4,4	CG			2	43	64	31

## Sheet: Haplotype data
AGE	ID	VNTR	PER3A	PER3B	PER3C	GENDER	MEQ	STAI	BDI	SPAQ	SLEEP	IntDis
18	2174	4,5	CC	GG	TT	2	10	37	8	9	16	0
18	2173	4,5	CC	GG	TT	2	10	43	11	3	15	1
18	2172	4,4	CG	GG	TT	1	15	40	3	4	22	1
18	2171	5,5	CC	GG	TT	1	15	35	8	1	20	0
21	2170	4,5	CC	GG	TT	1	16	41	9	2	20	1
19	2168	4,4	CC	GG	TT	1	11	57	39	18	30	1
18	2162	4,4	CC	GG	GG	2	12	39	7	3	18	1
18	2161	4,4	CC	AG	TT	1	10	23	2	6	13	0
18	2160	4,5	CC	GG	TT	2	11	43	7	7	21	1
18	2159	4,5	CC	AG	TT	2	13	45	8	4	18	1
18	2157	4,4	CC	AG	TT	2	9	48	18	9	17	1
21	2156	4,4	CC	AG	TT	2	13	45	5	8	17	1
21	2155	4,5	CC	GG	TG	2	9	62	30	16	20	1
21	2154	4,5	CC	GG	TT	2	9	41	5	10	19	1
16	2152	5,5	CC	GG	TT	2	9	56	21	7	27	1
17	2151	4,4	CC	GG	TT	2	11	44	15	8	29	1
18	2149	5,5	CC	GG	TT	2	13	37	4	7	17	0
21	2145	4,5	CC	GG	TG	2	12	32	7	4	15	0
19	2144	4,4	CG	GG	TG	2	11	59	33	3	34	1
18	2142	4,4	CC	GG	TG	2	13	45	16	16	18	1
19	2141	4,5	CC	AG	TT	2	10	54	17	10	30	1
18	2140	4,5	CC	GG	TT	2	10	44	12	8	15	1
21	2139	4,5	CC	GG	TT	2	13	53	14	5	28	1
20	2138	4,4	CG	AG	TT	2	12	43	14	11	24	1
22	2137	4,4	CC	GG	TG	2	15	36	8	4	16	0
18	2136	4,4	CC	GG	TG	2	11	49	13	13	16	1
18	2135	5,5	CC	GG	TT	1	16	20	0	1	15	0
18	2134	4,5	CC	AG	TT	1	17	33	4	6	13	0
21	2133	4,5	CC	GG	TG	2	17	51	14	13	28	1
19	2131	4,4	CC	AG	TT	2	11	50	25	14	17	1
20	2130	4,5	CC	GG	TT	2	14	42	6	7	15	1
18	2129	4,5	CG	GG	TT	2	14	40	10	9	15	1
20	2128	4,5	CC	GG	TT	2	19	33	4	11	19	1
20	2127	4,4	CC	GG	TG	2	13	37	2	9	12	0
18	2126	4,5	CC	GG	TG	2	12	33	4	7	14	0
18	2125	4,4	CC	GG	TG	1	16	39	9	4	29	1
19	2124	4,4	CC	GG	TT	2	13	44	12	11	21	1
20	2123	4,4	CC	GG	TG	1	13	35	2	5	13	0
20	2122	4,4	CC	GG	TG	2	15	48	15	9	33	1
19	2121	5,5	CC	GG	TT	2	15	33	6	12	14	1
19	2120	4,4	CG	GG	TT	2	14	39	8	5	24	1
21	2119	4,4	CG	GG	TT	1	15	24	5	2	11	0
21	2118	4,4	CC	GG	TG	2	14	38	10	5	20	1
19	2117	5,5	CC	GG	TT	2	13	31	1	6	14	0
22	2116	4,4	CC	GG	TT	1	9	62	28	11	23	1
18	2115	4,5	CC	GG	TT	1	11	29	3	3	16	0
19	2113	4,4	CC	GG	TG	2	14	50	13	10	19	1
18	2112	4,5	CC	GG	TT	2	10	31	5	6	19	0
19	2111	5,5	CC	GG	TT	1	9	53	22	5	26	1
19	2110	4,4	CC	GG	TG	2	10	43	7	5	23	1
18	2108	4,4	CC	GG	TT	1	9	37	13	11	25	1
19	2107	4,4	CC	AG	TT	2	15	37	15	8	16	1
18	2106	5,5	CC	GG	TT	1	12	27	1	2	25	0
19	2105	5,5	CC	GG	TT	2	9	45	14	5	34	1
18	2104	4,5	CC	GG	TT	2	14	38	7	13	16	1
19	2103	4,4	CG	AG	TT	1	12	27	13	9	23	0
18	2102	5,5	CC	GG	TT	2	14	52	13	5	28	1
18	2101	4,4	CC	GG	TT	2	12	60	25	12	28	1
18	2100	4,5	CC	GG	TG	2	14	44	18	17	17	1
20	2065	4,5	CC	AG	TT	1	7		30	11	7	1
18	2064	4,5	CC	GG	TT	1	15	30	1	3	15	0
19	2063	5,5	CC	GG	TT	2	14	35	6	14	14	1
19	2060	4,4	CC	GG	TG	2	10	33	0	2	10	0
37	2058	4,5	CC	GG	TG	2	18	61	28	16	18	1
18	2057	4,5	CG	GG	TT	2	13	45	12	15	13	1
20	2055	5,5	CC	GG	TT	2	12	30	2	7	12	0
20	2054	4,5	CC	GG	TT	1	16	28	1	4	16	0
18	2053	4,4	CG	AG	TT	2	12	46	13	13	12	1
24	2052	4,5	CC	GG	TT	2	11	36	7	12	11	1
19	2049	4,5	CC	GG	TT	2	17	36	6	8	17	0
19	2048	4,4	CC	GG	TT	2	10	57	21	13	10	1
20	2046	4,5	CG	GG	TT	2	17	55	22	7	17	1
19	2042	4,4	CG	GG	TT	2	13	47	16	10	13	1
19	2041	4,4	CC	GG	TT	2	16	33	2	2	16	0
18	2039	4,5	CC	GG	TG	2	10	39	1	5	10	1
19	2038	4,5	CC	GG	TT	1	6	44	9	10	6	1
19	2037	4,4	CC	GG	TT	1	11	66	21	8	11	1
18	2035	4,5	CG	GG	TT	1	9	48	10	8	9	1
18	2034	4,5	CC	GG	TG	2	8	29	5	6	8	0
18	2029	4,5	CC	GG	TT	1	15	39	9	4	15	1
20	2028	4,4	CC	AG	TT	2	8	37	0	2	8	0
18	2026	4,5	CC	GG	TG	2	11	53	18	14	11	1
19	2025	4,4	CC	AG	TT	2	14	47	15	14	14	1
18	2024	4,5	CC	GG	TG	2	11	30	1	13	11	1
19	2023	4,5	CG	GG	TT	2	18	27	0	10	18	0
21	2021	5,5	CC	GG	TT	1	8	37	9	8	8	0
19	2018	4,5	CC	GG	TT	1	13	64	22	8	13	1
18	2017	4,4	CC	GG	TG	2	13	24	1	8	13	0
19	2015	4,4	CG	GG	TT	1	21	39	15	8	21	1
18	2014	4,5	CC	GG	TT	1	14	23	4	4	14	0
18	2013	4,5	CC	GG	TT	2	12	35	12	3	12	0
20	2010	4,5	CC	GG	TG	2	11	50	15	14	11	1
19	2009	4,4	CG	GG	TG	2	11	67	41	17	11	1
18	2008	4,4	CC	AG	TT	1	10	35	10	2	10	0
18	2006	5,5	CC	GG	TT	2	18	41	8	8	18	1
19	2004	4,5	CC	GG	TT	2	10	38	5	4	10	1
19	2003	4,5	CC	GG	TT	2	14	34	3	4	14	0
21	2001	4,5	CC	GG	TG	2	5	43	7	3	5	1
18	1852	5,5	CC	GG	TT	1	45.5744	48	11	12	17	1
19	1851	5,5	CC	GG	TT	2	34.2752	57	23	17	28	1
19	1850	4,4	GG	GG	TT	2	45.5744	45	14	16	33	1
18	1849	4,4	CC	GG	TG	2	51.224	59	18	22	31	1
18	1848	4,4	CC	GG	TT	2	25.8008	45	9	21	20	1
20	1847	4,5	CC	AG	TT	2	48.3992	63	33	23	26	1
19	1845	4,5	CC	GG	TT	1	22.976	63	39	20	34	1
19	1844	5,5	CC	GG	TT	2	22.976	59	20	18	29	1
19	1843	5,5	CC	GG	TT	1	59.6984	53	17	17	22	1
20	1842	5,5	CC	GG	TT	2	34.2752	58	23	21	25	1
19	1841	4,4	CC	GG	TT	1	28.6256	51	12	14	21	1
18	1840	4,5	CG	GG	TT	2	28.6256	54	16	16	18	1
21	1839	4,4	CC	GG	TG	2	39.9248	45	13	21	14	1
18	1838	4,4	CC	GG	TT	1	45.5744	30	5	9	24	0
19	1836	4,4	CG	GG	TG	1	34.2752	54	15	21	27	1
19	1835	4,4	CC	AA	TT	2	37.1	57	16	20	31	1
19	1834	4,4	CC	GG	TT	1	34.2752	54	25	16	15	1
19	1831	4,5	CC	GG	TT	1	25.8008	43	9	12	15	1
18	1830	4,5	CC	GG	TT	1	48.3992	27	3	13	13	1
18	1829	4,5	CC	GG	TG	2	39.9248	41	2	18	18	1
19	1828	4,4	CC	GG	TG	2	28.6256	59	16	18	21	1
19	1827	4,4	CG	GG	TG	2	48.3992	49	21	26	35	1
18	1826	5,5	CC	GG	TT	1	28.6256	38	6	13	21	1
21	1825	4,4	CG	GG	TT	2	42.7496	39	11	13	26	1
18	1824	4,4	CC	AA	TT	1	22.976	49	15	12	34	1
19	1823	4,4	CC	AG	TT	2	31.4504	43	16	16	23	1
18	1822	4,4	CC	GG	TT	2	37.1	64	26	8	19	1
19	1821	4,5	CC	GG	TG	1	42.7496	56	18	12	27	1
20	1820	4,4	CC	GG	TT	1	42.7496	36	6	13	25	1
18	1819	4,5	CC	GG	TG	2	34.2752	44	6	15	18	1
19	1818	4,5	CC	GG	TG	2	42.7496	45	10	15	16	1
18	1817	4,5	CG	GG	TT	2	28.6256	52	23	22	32	1
18	1816	4,5	CC	GG	TG	1	45.5744	35	6	11	17	1
20	1815	4,4	CC	AG	TG	1	56.8736	46	25	17	17	1
18	1814	4,4	CG	GG	TG	2	45.5744	45	11	12	31	1
19	1813	4,4	CC	GG	TG	2	51.224	54	16	21	22	1
18	1812	4,4	CC	GG	TG	2	39.9248	34	7	13	18	1
18	1811	4,4	GG	GG	TT	1	56.8736	46	6	16	23	1
20	1810	5,5	CC	GG	TT	1	48.3992	55	27	6	24	1
20	1809	4,4	CC	GG	GG	2	48.3992	62	29	13	28	1
21	1808	4,4	CC	GG	TT	2	28.6256	48	4	12	28	1
21	1807	4,4	CC	GG	TG	2	28.6256	58	13	11	27	1
21	1806	4,4	CC	GG	TT	2	45.5744	39	7	21	19	1
20	1804	4,5	CC	GG	TG	2	48.3992	61	32	18	34	1
20	1803	4,4	CC	GG	TT	2	48.3992	59	31	14	32	1
20	1802	4,5	CG	GG	TT	2	42.7496		14	19		1
18	1767	4,5	CG	GG	TG	2		33	3	8	16	0
18	1766	4,5	CC	AG	TT	2	29.81	52	14		34	1
18	1765	4,5	CC	GG	TG	1	43.96	33	7	20	17	1
19	1764	4,5	CC	GG	TT	2	46.79	32	2	14	25	1
18	1763	4,5	CC	GG	TG	1	38.3	29	7	11		1
18	1762	4,4	CG	GG	TG	1	52.45	45	8	7		1
19	1760	4,5	CG	GG	TT	2	58.11	39	9	19	26	1
18	1759	4,4	CC	GG	TT	2	35.47	70	34	16		1
19	1758	4,5	CC	GG	TG	2		37	1	13	15	1
19	1757	4,4	CG	GG	TG	2	43.96	51	13		17	1
19	1756	4,4	CC	AG	TG	1	32.64	41	4	12	18	1
18	1755	5,5	CC	GG	TT	2	52.45	44	12	15	21	1
19	1754	4,4	CC	AG	TT	2	43.96	50	12		20	1
20	1753	4,5	CC	GG	TG	1	43.96	50	23	12		1
18	1752	4,5	CC	GG	TT	2	66.6	60	22	6	15	1
18	1751	4,5	CC	AG	TT	1		40	6	16	20	1
18	1749	4,4	CC	GG	TG	2	46.79	55	7	17	16	1
19	1748	4,5	CC	GG	TT	2	58.11	41	12	17	15	1
20	1747	4,5	CC	GG	TT	1	63.77	43	12	13		1
18	1746	4,4	CG	GG	TT	1		33		16	14	1
18	1745	4,5	CC	GG	TT	2	26.98	46	3		22	1
18	1744	4,5	CC	AG	TT	2		50	18	14	25	1
18	1742	4,4	CC	GG	TT	2	29.81	49	1	12	33	1
19	1741	4,4	CC	GG	TG	2	66.6	32		15		1
20	1740	4,5	CC	GG	TG	1	46.79	26	4	9	14	0
19	1738	4,5	CC	GG	TT	2	58.11	30	3	16	24	1
19	1737	4,4	CC	GG	TT	2	60.94	49	14	18		1
	1801	5,5	CG	GG	TT
	1800	4,4	CG	GG	TT
18	1736	4,4	CC	AG	TG	2	35.47	60	25	26	31	1
19	1735	4,4	CC	GG	TG	2		26		14	16	1
19	1734	4,4	CC	AG	TT	2	49.62	34	5	6	28	0
18	1732	5,5	CC	GG	TT	2	38.3	54	18	10	19	1
18	1731	4,5	CC	GG	TT	2	29.81	55	16	18	34	1
18	1730	4,5	CC	AG	TT	2	38.3	47	12	14		1
18	1729	4,4	CC	AG	TT	2		47	11	11	20	1
18	1728	4,4	CC	GG	TT	1	46.79	42	11	8	16	1
18	1727	4,4	CC	GG	TT	2	60.94	60	24	22	28	1
19	1726	4,5	CC	AG	TT	2		41	4	11	20	1
21	1724	4,5	CC	GG	TT	2	41.13	34	7	13	18	1
17	1723	5,5	CC	GG	TT	2	38.3	38	3	9		1
18	1722	4,4	CG	GG	TT	2		45	6	11	25	1
21	1721	4,4	CC	AG	TG	2		55	18	13	14	1
19	1720	4,5	CC	GG	TT	2	60.94	49	14	16	19	1
19	1719	4,5	CC	GG	TT	2	41.13	46	15	15	21	1
18	1718	4,4	CC	GG	TT	2	46.79	55	25		28	1
18	1717	4,5	CC	GG	TT	2	60.94	38	11		18	1
19	1716	4,4	CC	GG	TG	2	35.47	24	3	8		0
18	1715	4,5	CC	GG	TT	2		37	3	13	17	1
19	1714	4,5	CC	GG	TG	2	43.96	46	9	9	27	1
18	1713	4,4	CC	GG	TG	2		47	7	19	29	1
19	1712	4,5	CC	GG	TG	2	43.96	41	7	21	24	1
18	1710	4,5	CC	GG	TG	2	43.96	28	2	12		1
18	1709	4,4	CC	GG	TG	1	58.11	31	3	9	15	0
21	1708	4,5	CC	GG	TT	2	58.11	66	28	11	20	1
21	1707	4,5	CC	GG	TT	2	43.96	45	8		13	1
21	1706	4,5	CC	GG	TT	2	38.3	35	3	13		1
21	1705	4,4	CC	GG	TG	2		32	6	13	21	1
22	1704	4,5	CC	GG	TT	2	52.45	35	7	12		1
21	1703	4,5	CC	GG	TT	2	43.96	42	3	15	19	1
21	1702	4,5	CC	AG	TT	2	43.96	48	10	16	23	1
21	1701	5,5	CC	GG	TT	2	29.81	39	2	11	22	1
20	1700	5,5	CC	GG	TT	2	55.28	40	5		16	1
20	1681	4,4	CC	GG	GG	1	43.96	36	11	6		0
19	1680	4,5	CC	GG	TT	2	38.3	52	16		21	1
19	1679	4,5	CC	GG	TT	1	58.11	46	6	6	15	1
20	1678	4,4	CC	GG	TT	2	49.62	50	8	8	17	1
20	1677	5,5	CC	GG	TT	2	10	47	11	8	22	1
20	1676	4,4	CC	GG	TT	2	66.6	57	10	8		1
19	1675	5,5	CC	GG	TT	2	58.11	42	8	10	28	1
20	1674	4,4	CC	GG	TG	2	55.28	44	1		14	1
21	1673	4,5	CC	GG	TG	2		27	3	13	17	1
21	1672	4,5	CC	GG	TT	2	66.6	61	24	7	27	1
20	1671	4,5	CG	GG	TT	2	66.6	30	2	9	10	1
20	1670	4,4	CC	GG	TT	2	43.96	42	4	11		1
21	1669	4,5	CC	GG	TT	2		32	5	13	23	1
20	1668	4,4	CC	GG	TG	2	63.77	61	18	11		1
21	1667	4,4	CC	GG	TG	2	46.79	45	14	8	20	1
19	1664	4,5	CC	AG	TT	1	49.62	42	5		21	1
20	1663	5,5	CC	GG	TT	2	46.79	47	19		30	1
20	1662	4,4	CC	AG	TG	2		43	6	17	13	1
20	1661	4,4	CC	AG	TT	2	60.94	32	3	4	15	0
21	1660	4,4	CG	GG	TT	2	38.3	42	8	12		1
21	1659	4,5	CC	GG	TT	2	49.62	68	23	15	20	1
19	1658	4,4	CC	GG	TT	2	63.77	49	14	6	16	1
19	1657	4,4	CC	GG	TG	2		35	12	10	12	0
42	1656	4,5	CC	GG	TG	1	43.96	38	5	3	20	1
21	1654	4,4	CC	GG	TG	1	32.64	48	13	8		1
19	1653	4,4	CC	AG	TG	2	41.13	42		8		1
20	1652	4,4	CC	GG	TT	1	46.79	48	16	8	23	1
18	1650	4,4	CC	GG	TG	1	46.79	64	19	10		1
39	1640	4,5	CC	GG	TT	2	58.11	28	1	10		0
50	1639	4,4	CC	GG	TG	2	46.79	30	1	6	18	0
52	1637	4,5	CG	GG	TT	1	60.94	28	5	3	15	0
35	1636	4,4	CC	AG	TG	2	60.94	49	18	16	33	1
40	1634	5,5	CC	GG	TT	1	55.28	51	8	10	12	1
38	1633	4,4	CC	GG	GG	1	58.11	36	5	8		0
22	1630	4,4	CC	GG	TG	2		46	8	6	13	1
65	1627	4,4	CC	GG	TG	2	69.43	30	7	11		1
69	1625	4,5	CC	GG	TG	2	69.43	41	15	9	22	1
67	1624	4,5	CG	GG	TT	2		26	2	0	13	0
21	1621	4,5	CC	GG	TG	1	55.28	35	5	0		0
21	1620	4,4	CC	GG	TG	2	55.28	40	9		26	1
20	1619	4,5	CC	GG	TT	1		30	7	7	16	0
20	1618	4,5	CC	GG	TT	2	29.81	62	39	17	26	1
18	1617	4,4	GG	GG	TT	2	32.64	44	12		25	1
22	1616	4,4	CC	GG	TT	2		44	10	18	18	1
20	1615	4,4	CC	GG	TG	1	52.45	48	29	0	17	1
20	1614	4,5	CC	GG	TG	1	63.77	34	6	13	31	1
18	1613	4,4	CC	GG	TT	2	49.62	53	19	13	19	1
23	1612	4,4	CC	AG	TT	2	46.79	64	29		33	1
22	1610	4,5	CG	GG	TT	1		38	15	13	23	1
18	1609	4,4	CC	GG	TT	2	35.47	46	10	17	31	1
19	1608	4,5	CC	GG	TT	2	72.26	33	3	4		0
21	1607	5,5	CC	GG	TT	2	43.96	38	27	17	24	1
20	1606	5,5	CG	GG	TG	2		45	15	13		1
21	1604	4,4	CC	GG	TG	2	49.62	40	8	12		1
20	1603	5,5	CC	GG	TG	1	52.45	37	4	3	21	0
19	1602	4,4	CG	GG	TG	2	46.79	50	29	15		1
19	1601	5,5	CC	GG	TG	2	38.3	53	15	16	23	1
19	1600	4,4	CC	GG	TG	2	58.11	56	23	6	24	1
21	1505	5,5	CC	GG	TT	2	49.62	38				1
19	1504	4,4	CC	GG	TG	1	41.13	47	11		25	1
19	1503	4,5	CC	GG	TT	2	52.45	37	5	17	10	1
21	1502	5,5	CC	GG	TG	2		62	37	14	17	1
20	1500	5,5	CC	GG	TG	2	29.81	58	24	13	21	1
18	1499	4,5	CC	GG	TG	2		23	1	3	20	0
19	1498	4,5	CC	GG	TT	2	41.13	56	22	15		1
18	1497	4,4	CC	GG	TT	2	46.79	49	16	6	23	1
20	1496	4,5	CC	GG	TG	2	46.79	44	13		21	1
18	1495	4,5	CC	GG	TG	2	52.45	40	7	14	22	1
18	1494	4,4	CG	GG	TT	2	38.3	47	9		19	1
18	1493	4,4	CC	GG	TT	1	35.47	39	5	1		1
19	1492	5,5	CG	GG	TT	2	46.79	56	14	24	24	1
19	1491	5,5	CC	GG	TT	2	46.79	43	7	8	15	1
17	1490	4,4	CG	GG	TT	1		29	3	6	14	0
21	1489	4,5	CC	GG	TT	2	43.96	54	18	12		1
21	1488	4,4	CC	GG	TT	2	52.45	54	15	20	25	1
	1486	4,4	CC	GG	TG	2	38.3	43	16		16	1
	1485	5,5	CC	GG	TT	2	49.62	38	4	10	8	1
	1484	5,5	CC	AG	TT	2	38.3	35	1	4		0
	1483	4,4	CC	AG	TT	2		33	4	3	17	0
	1482	5,5	CC	GG	TT	2	55.28	60	18	6	21	1
	1481	4,4	CC	GG	TT	2	41.13	46	13		20	1
	1480	4,4	CG	AG	TT	2	29.81	59	28	12		1
	1478	4,4	CC	GG	TG	2	41.13	61	23	6		1
	1477	4,4	CC	AG	TG	2	41.13	60	15	4	19	1
	1476	4,5	CC	GG	TT	2		60	30	9	30	1
	1475	4,4	CC	GG	TT	2		52	12	5	15	1
	1474	4,4	CG	GG	TG	1	49.62	49	8	8	22	1
	1473	5,5	CC	GG	TG	2	35.47	49	23		23	1
	1472	4,4	CC	GG	TT	2	35.47	43	5	10		1
	1471	4,4	CG	GG	TT	2	46.79	43	15	13	22	1
	1470	4,4	CC	GG	TG	2	41.13	60	17	15	19	1
	1469	4,4	CC	AG	GG	2	43.96	53	30	17	17	1
	1468	4,5	CC	AG	TT	2	43.96	45	9		29	1
	1467	5,5	CC	GG	TT	2		32	5	3	11	0
	1466	4,4	CG	GG	TG	1	29.81	28	5	4	23	0
	1465	4,5	CC	GG	TG	1	46.79	39	8	6		1
	1463	5,5	CC	GG	TT	1	43.96	26	1	2		0
	1461	4,5	CC	GG	TT	1	43.96	47	14		26	1
	1460	4,4	CC	GG	TT	1		51	13	10	16	1
	1459	5,5	CC	GG	TT	1	43.96	40	2	10	15	1
	1458	4,4	CG	GG	TT	1	55.28	52	11	10	17	1
	1456	4,5	CG	GG	TT	2		51	9	5	29	1
	1455	4,5	CC	GG	TT	2		35	12	11	21	1
	1454	4,4	CC	AG	TT	2	55.28	46	9	7		1
	1453	4,4	CC	GG	TG	2	41.13	60	20	7	21	1
	1451	4,4	CC	GG	TG	2	41.13	41	5		14	1
	1450	4,5	CC	GG	TT	2	29.81	49	26	16	34	1
	1449	4,4	CC	AG	TG	2	55.28	32	1	5		0
	1448	4,4	CC	AA	GG	2	43.96	46	7	3	19	1
	1447	4,4	CC	GG	TT	2	32.64	55	23	3	22	1
	1446	4,4	CC	GG	TT	2		36	3	0	26	0
	1444	4,5	CC	AG	TT	1	41.13	62	29	13	28	1
	1443	4,5	CC	GG	TT	1	46.79	55	10	4		1
	1442	4,4	CC	GG	TG	1	41.13	34	1	5	19	0
	1441	4,4	CC	AA	TT	1	41.13	48	16		19	1
	1439	4,4	CC	GG	TG	1		50	2	7	19	1
	1438	4,4	CG	GG	TT	2	43.96	41	7	4	23	1
	1435	4,5	CC	AG	TT	2		36	8	8	12	0
	1434	4,4	CC	GG	TT	2	41.13	32	7	10	29	0
	1433	5,5	CC	GG	TT	1	49.62	42	6	1		1
	1432	5,5	CG	GG	TT	1	46.79	41	2		19	1
	1431	4,4	CG	GG	TT	2		51	14	16		1
	1430	4,4	CG	GG	TT	2		39	7	10	15	1
	1429	4,5	CC	GG	TT	2	58.11	54	27		31	1
	1428	4,4	CC	GG	TG	1	49.62	26	6	18	25	1
	1426	4,5	CG	GG	TT	2		48	14	11	26	1
	1425	4,5	CC	GG	TT	2	35.47	51	12		23	1
	1424	5,5	CC	GG	TT	2	52.45	35	6	7	19	0
	1423	4,5	CC	GG	TT	2	43.96	32	13	9		0
	1421	4,5	CC	GG	TT	2		55	23	7	25	1
	1420	4,5	CC	GG	TT	1	49.62	28	7	7		0
	1419	4,5	CC	GG	TT	2	52.45	37	2	8	15	0
	1418	4,4	CC	GG	TT	2	55.28	34	5	2	14	0
	1417	4,5	CC	GG	TT	2	38.3	43	10	12	30	1
	1416	4,4	CC	GG	TG	2	55.28	53	16	7	33	1
	1415	4,4	CG	GG	TT	2		55	11	9	29	1
	1412	4,4	CC	GG	TT	2	41.13	52	8	6		1
	1411	4,4	CG	GG	TG	2	49.62	50	17	11	27	1
	1380	4,5	CC	GG	TG	1	39	48	9		17	1
	1378	4,5	CC	GG	TT	1	47	42	3		22	1
	1375	4,5	CC	GG	TT	2	37	62	31		20	1
	1374	4,5	CC	GG	TT	2	36	64	22		31	1
	1373	4,4	CC	GG	TT	2	43	69	26		19	1
	1369	4,5	CC	GG	TT	1	46	41	7		23	1
	1366	4,5	CC	GG	TG	2	47	48	9		21	1
	1365	4,4	CC	GG	GG	2	37	43	6		19	1
	1364	4,4	CC	AG	TT	2	41	54	14		27	1
	1363	4,5	CC	GG	TT	2	48	46	12		28	1
	1362	4,5	CC	GG	TT	2	48	46	8		26	1
	1361	4,4	CG	GG	TG	1	45	50	15		27	1
	1360	4,5	CG	GG	TT	2	47	41	5		21	1
	1359	4,4	CC	GG	TG	2	34	52	19		27	1
	1354	4,5	CC	GG	TT	2	41	39	9		16	1
	1352	4,5	CC	GG	TT	2	35	53	10		28	1
	1351	4,4	CC	GG	TT	2	54	50	22		33	1
	1350	4,5	CC	GG	TT	2	51	46	10		31	1
	1349	4,5	CC	GG	TT	2	52	54	20		34	1
	1347	4,4	CC	AG	TT	1	49	54	18		29	1
	1345	4,4	CC	GG	TG	2	44	49	14		32	1
	1343	4,5	CC	AG	TT	1	50	51	11		21	1
	1342	4,4	CC	GG	TT	2	42	41	2		19	1
	1341	4,4	CC	GG	TT	2	45	41	6		24	1
	1340	4,4	CC	GG	TG	2	57	46	11		14	1
	1339	4,4	CC	GG	TT	2	46	45	14		35	1
	1338	4,4	CG	GG	TG	2	56	77	32		30	1
	1337	4,5	CG	GG	TT	2	43	43	7		25	1
	1336	4,4	CC	GG	TG	2	54	40	7		26	1
	1335	4,5	CC	GG	TT	2	50	53	20		30	1
	1334	4,5	CC	GG	TT	2	49	64	24		32	1
	1333	4,5	CC	GG	TT	2	59	50	12		25	1
	1332	4,5	CC	AG	TT	1	53	41	5		19	1
	1331	4,5	CC	GG	TG	2	43	48	7		19	1
	1330	4,5	CC	GG	TT	2	58	51	14		27	1
	1327	4,5	CC	GG	TT	1	32	49	9		32	1
	1325	4,5	CC	GG	TT	1	38	43	5		18	1
	1324	4,4	CG	AG	TT	2	46	53	22		16	1
	1323	4,5	CC	GG	TG	2	51	56	11		24	1
	1322	4,5	CC	GG	TG	2	42	38			17	1
	1318	4,5	CC	GG	TG	2	54	39	5		19	1
	1316	4,5	CC	AG	TT	2	51	61	22		17	1
	1314	4,4	CC	GG	TG	2	51	41	5		25	1
	1313	4,5	CC	GG	TT	2	46	40	14		23	1
	1312	4,5	CC	GG	TT	2	62	62	20		25	1
	1311	4,5	CC	GG	TT	2	41	52	11		24	1
	1309	4,4	CG	GG	TG	2	44	47	13		31	1
	1308	4,5	CC	GG	TG	2	63	48	16		31	1
	1306	4,4	CC	GG	TG	1	40	55	24		21	1
	1305	4,4	CC	GG	TT	2	61	60	23		16	1
	1304	4,4	CG	GG	TG	1	42	39	11		15	1
	1279	4,5	CC	AG	TT	1	31	51	33		35	1
	1278	4,5	CC	GG	TG	2	36	54	15		17	1
	1277	4,5	CC	GG	TT	2	43	49	12		29	1
	1275	4,5	CC	GG	TT	2	36	58	16		25	1
	1273	4,5	CG	GG	TT	2	51	54	10		23	1
	1271	4,4	CC	GG	TT	2	59	42	11		17	1
	1270	4,5	CC	GG	TG	2	41	46	9		24	1
	1268	4,5	CG	GG	TT	1	40	43	11		26	1
	1267	4,5	CC	GG	TT	2	53	55	12		24	1
	1266	4,4	CG	AG	TT	1	30	39	4		17	1
	1265	4,5	CC	GG	TT	2	61	49	22		33	1
	1264	4,5	CC	AG	TT	2	30	55	16		25	1
	1262	4,5	CC	AA	TT	1	33	44	16		27	1
	1260	4,5	CC	AG	TT	2	42	41	8		19	1
	1258	4,5	CC	GG	TT	1	34	49	11		27	1
	1253	4,5	CC	GG	TT	2	40	56	21		20	1
	1252	4,4	CC	GG	TT	2	46	51	9		19	1
	1251	4,5	CC	GG	TT	1	58	47	15		17	1
	1250	4,5	CC	GG	TG	2	44	44	23		14	1
	1249	4,5	CC	GG	TT	2	46	50	18		27	1
	1248	4,4	CC	GG	TG	2	37	42	7		22	1
	1247	4,5	CC	GG	TT	1	41	49	9		27	1
	1246	4,4	CC	GG	TT	2	36	52	11		20	1
	1245	4,4	CC	AG	TT	1	42	42	7		27	1
	1244	4,5	CC	GG	TT	2	36	65	22		25	1
	1243	4,5	CC	GG	TT	2	45	48	14		31	1
	1242	4,4	CC	GG	TT	2	44	42	13		26	1
	1237	4,5	CG	GG	TT	2	45	51	21		18	1
	1236	4,4	CC	GG	GG	2	44	55	9		32	1
	1233	4,4	CC	AG	TT	1	39	55	13		16	1
	1232	4,5	CG	GG	TT	1	36	60	12		20	1
	1231	4,4	CG	GG	TT	1	39	50	5		23	1
	1230	4,4	CC	GG	GG	2	43	55	11		23	1
	1228	4,4	CC	GG	TT	2	53	60	29		29	1
	1227	4,4	CC	AG	TT	2	42	48	19		27	1
	1226	4,4	CC	GG	TG	1	48	48	7		27	1
	1224	4,5	CC	GG	TT	2	40	66	27		27	1
	1223	4,4	CG	GG	TT	1	43	51	7		20	1
	1222	4,5	CG	GG	TT	1	51	47	10		29	1
	1221	4,4	CG	GG	TG	2	37	52	11		16	1
	1220	4,5	CC	GG	TT	1	58	55	19		29	1
	1219	4,4	CG	GG	TT	2	51	41	8		24	1
	1212	4,4	CC	GG	TG	1	37	45	13		16	1
	1211	4,5	CC	GG	TG	2	67	61	21		23	1
	1210	4,5	CC	GG	TG	1	43	46	11		21	1
	1209	4,4	CC	GG	TG	1	63	60	24		27	1
	1207	4,5	CC	GG	TT	2	56	41	6		20	1
	1206	4,4	CG	GG	TG	2	54	48	12		23	1
	1205	4,5	CC	GG	TT	1	46	48	14		15	1
	1204	4,5	CC	GG	TT	1	31	57	25		35	1
	1203	5,5	CC	GG	TT	2	48	51	5		22	1
	1202	4,4	CC	GG	TT	2	37	41	9		20	1
	1200	4,4	CC	GG	TT	1	43	45	7		16	1
	1067	4,5	CC	GG	TG	2	34	41	10		21	1
	1066	4,4	CC	GG	GG	2	37	44	3		18	1
	1065	4,4	CC	GG	TT	1	44	48	14		19	1
	1063	4,4	CC	GG	TT	1	42	43	10		19	1
	1061	4,4	CC	GG	TG	2	33	51	11		26	1
	1059	4,5	CG	GG	TT	2	55	39	10		17	1
	1057	4,5	CC	GG	TT	1	35	49	12		24	1
	1053	4,5	CG	GG	TT	2	45	53	8		26	1
	1050	4,5	CG	GG	TT	1	54	54	10		16	1
	1048	4,4	CG	GG	TT	2	48	48	9		21	1
	1047	4,4	CG	GG	TT	1	40	40	7		25	1
	1045	4,4	CC	GG	TG	2	48	55	26		20	1
	1042	4,5	CC	GG	TG	2	33	39	6		26	1
	1041	5,5	CC	GG	TG	2	41	64	23		26	1
	1039	4,4	CC	GG	GG	1	49	47	19		35	1
	1038	4,4	CC	GG	TT	2	31	49	14		16	1
	1035	4,4	CC	GG	TT	2	46	42	12		33	1
	1034	4,5	CC	GG	TT	2	54	54	20		30	1
	1030	4,4	CC	GG	GG	2	58	44	14		15	1
	1029	4,4	CC	GG	TG	1	59	41	4		24	1
	1022	4,4	CC	GG	TT	2	53	58	15		23	1
	1020	4,4	CC	GG	TT	2	48	47	14		20	1
19	1019	4,5	CC	GG	TT	2	45	43	10			1
19	1018	4,5	CC	GG	TT	2	55	45	10		17	1
18	1017	4,4	CG	GG	TT	1	45	53	22		26	1
18	1016	4,5	CC	GG	TT	2	43	44	11		25	1
19	1014	4,5	CC	GG	TT	2	60	37	18		13	1
18	1013	4,5	CC	GG	TT	2	52	40			16	1
19	1008	4,5	CC	GG	TT	2	44	44	4		21	1
18	1007	4,4	CC	AA	TT	2	33	44	11		31	1
18	1006	4,4	CG	GG	TT	2	40	55	19		16	1
18	1005	4,5	CC	GG	TT	2	42	45	10		18	1
19	1003	4,4	CC	GG	TT	1	50	43	24		24	1
21	1001	4,4	CC	GG	TT	2	44	38	6		22	1
19	990	4,4	GG	GG	TT	2	35	67	39		35	1
18	985	4,4	CC	GG	TT	2	63	54	18		14	1
18	980	4,4	CC	GG	TT	2	49	46	10		12	1
18	974	4,4	CG	GG	TT	1	43	39	1		18	1
19	971	4,5	CC	GG	TG	2	48	42	2		16	1
18	969	4,4	CC	GG	TT	2	55	53	17		31	1
20	966	4,4	CC	GG	GG	2	41	61	13		21	1
18	964	4,4	CG	GG	TT	2	38	39	4		16	1
18	962	4,4	CC	GG	TG	2	37	52	8		27	1
19	958	4,4	CG	GG	TT	2	41	57	11		15	1
18	957	4,4	CC	GG	TT	1	44	39	6		24	1
21	954	4,4	CC	GG	TT	1	42	62	21		13	1
18	952	4,4	CC	AG	GG	1	59	65	40		17	1
21	949	4,5	CC	GG	TT	1	60	40	3		19	1
18	948	4,4	CC	GG	TG	2	56	47	24		23	1
17	946	4,4	CC	GG	GG	2	37	36	14		24	1
19	942	4,5	CC	GG	TG	2	51	41	5		22	1
17	937	4,5	CC	GG	TG	1	55	49	16		12	1
17	933	4,4	CC	GG	TG	1	27	40	16		32	1
18	927	4,4	CC	GG	TG	2	48	48	11		22	1
19	926	4,4	CC	GG	TT	2	34	47	3		21	1
19	918	4,4	CC	GG	TG	2	38	73	36		30	1
22	913	4,4	CC	GG	TT	2	52	54	4		13	1
18	910	4,4	CC	GG	TT	2	44	58	22		21	1
21	905	4,4	CC	GG	TT	2	62	45	5		12	1
21	901	4,4	CC	GG	TT	2	60	40	7		31	1
17	806	4,4	CC	GG	TT	2	48	44	10		21	1
